# Supplementary material for: Development and validation of a prognostic model based on comorbidities to predict COVID-19 severity: a population-based study
Source: Int J Epidemiol. 2020 Dec 8;50(1):64–74. doi: 10.1093/ije/dyaa209 (PMC7799114; doi:10.1093/ije/dyaa209)
Supplement: dyaa209_Supplementary_Data [file dyaa209_supplementary_data.zip]

Archive with 3 entries (3 files):
- ije-2020-06-0983-File008.docx
- ije-2020-06-0983-File009.xls
- ije-2020-06-0983-File010.pptx
