# Supplementary material for: Development and validation of a prognostic model based on comorbidities to predict COVID-19 severity: a population-based study
Source: Int J Epidemiol. 2020 Dec 8;50(1):64–74. doi: 10.1093/ije/dyaa209 (PMC7799114; doi:10.1093/ije/dyaa209)
Supplement: dyaa209_Supplementary_Data [file dyaa209_supplementary_data.zip › ije-2020-06-0983-File009.xls]

## Sheet: GalCovid-19
	Classification rule for hospitalization in SARS-COV2 infection
	Predictor (units)	Please enter the values	Linear Predictor
	Age, years	60	2.7
	Female (0=non, 1=yes)	1	-0.737
	Dependence (0=non, 1=yes)	0	0
	Heart failure (0=non, 1=yes)	0	0
	Rheumatoid arthritis (0=non, 1=yes)	0	0
	Tobacco (0=non, 1=yes)	0	0
	Dementia (0=non, 1=yes)	0	0
	COPD (0=non, 1=yes)	0	0
	Asthma (0=non, 1=yes)	0	0
	Diabetes (0=non, 1=yes)	0	0
		Intercept	-3.739
			-1.776
	Covid-19 hospitalization	Predicted probabilities
		0.144798
	Classification rule for ICU admission in SARS-COV2 infection
	Predictor (units)	Please enter the values	Linear Predictor
	Age, years	60	1.02
	Female (0=non, 1=yes)	1	-1.26
	Liver disease (0=non, 1=yes)	0	0
	Obesity (0=non, 1=yes)	0	0
	Diabetes (0=non, 1=yes)	0	0
		Intercept	-4.296
			-4.536
	Covid-19 ICU admission	Predicted probabilities
		0.0106026
	Classification rule for death in SARS-COV2 infection
	Predictor (units)	Please enter the values	Linear Predictor
	Age, years	60	5.7
	Female (0=non, 1=yes)	1	-0.889
	Lymphoma/Leukemia (0=non, 1=yes)	0	0
	Liver disease (0=non, 1=yes)	0	0
	Ischemic heart disease (0=non, 1=yes)	0	0
	Dementia (0=non, 1=yes)	0	0
	COPD (0=non, 1=yes)	0	0
	Diabetes (0=non, 1=yes)	0	0
	Chronic kidney disease (0=non, 1=yes)	0	0
		Intercept	-9.522
			-4.711
	Covid-19 death	Predicted probabilities
		0.00891557
